# Supplementary material for: Stolonifera from shallow waters in the north-western Pacific: a description of a new genus and two new species within the Arulidae (Anthozoa, Octocorallia)
Source: Zookeys. 2018 Oct 15;(790):1–19. doi: 10.3897/zookeys.790.28875 (PMC6198026; doi:10.3897/zookeys.790.28875)
Supplement: XML Treatment for Arulidae [file zookeys.790.28875-treatment1.xml]

<!DOCTYPE tp:taxon-treatment
  PUBLIC "-//TaxonX//DTD Taxonomic Treatment Publishing DTD v0 20100105//EN" "tax-treatment-NSO.dtd">
<tp:taxon-treatment xmlns:tp="http://www.plazi.org/taxpub"><tp:treatment-meta><kwd-group><label>Taxon classification</label><kwd><named-content xmlns:xlink="http://www.w3.org/1999/xlink" content-type="kingdom">Animalia</named-content></kwd><kwd><named-content xmlns:xlink="http://www.w3.org/1999/xlink" content-type="order">Alcyonacea</named-content></kwd><kwd><named-content xmlns:xlink="http://www.w3.org/1999/xlink" content-type="family">Arulidae</named-content></kwd></kwd-group><mixed-citation publication-type="journal"><person-group><name><surname>Lau</surname><given-names>Yee Wah</given-names></name><name><surname>Stokvis</surname><given-names>Frank Robert</given-names></name><name><surname>van Ofwegen</surname><given-names>Leendert Pieter</given-names></name><name><surname>Reimer</surname><given-names>James Davis</given-names></name></person-group><article-title><tp:taxon-name><tp:taxon-name-part taxon-name-part-type="suborder">Stolonifera</tp:taxon-name-part></tp:taxon-name> from shallow waters in the north-western Pacific: a description of a new genus and two new species within the <tp:taxon-name><tp:taxon-name-part taxon-name-part-type="family">Arulidae</tp:taxon-name-part></tp:taxon-name> (<tp:taxon-name><tp:taxon-name-part taxon-name-part-type="class">Anthozoa</tp:taxon-name-part></tp:taxon-name>, <tp:taxon-name><tp:taxon-name-part taxon-name-part-type="subclass">Octocorallia</tp:taxon-name-part></tp:taxon-name>)</article-title><source>Zookeys</source><day>15</day><month>10</month><year>2018</year><volume>2018</volume><issue>790</issue><fpage>1</fpage><lpage>19</lpage><pub-id pub-id-type="doi">10.3897/zookeys.790.28875</pub-id></mixed-citation></tp:treatment-meta><tp:nomenclature><label>Family</label><tp:taxon-name>
                  <tp:taxon-name-part taxon-name-part-type="family">Arulidae</tp:taxon-name-part>
                </tp:taxon-name><tp:taxon-authority>McFadden &amp; Ofwegen, 2012</tp:taxon-authority></tp:nomenclature><tp:treatment-sec sec-type="type genus" id="SECID0EGYAE"><title>Type genus.</title><p><italic><tp:taxon-name><tp:taxon-name-part taxon-name-part-type="genus" reg="Arula">Arula</tp:taxon-name-part></tp:taxon-name></italic> McFadden &amp; Ofwegen, 2012</p></tp:treatment-sec><tp:treatment-sec sec-type="diagnosis" id="SECID0ETYAE"><title>Diagnosis</title><p>(after <xref ref-type="bibr" rid="B22">McFadden and Ofwegen 2012</xref>). <tp:taxon-name><tp:taxon-name-part taxon-name-part-type="order">Alcyonacea</tp:taxon-name-part></tp:taxon-name> with polyps that have tentacles that are fused proximally into a broad, circular oral membrane. Sclerites in the form of table-radiates.</p></tp:treatment-sec><ref-list><ref id="B22"><mixed-citation xmlns:xlink="http://www.w3.org/1999/xlink" xlink:type="simple"><person-group><name name-style="western"><surname>McFadden</surname><given-names>CS</given-names></name><name name-style="western"><surname>van Ofwegen</surname><given-names>LP</given-names></name></person-group> (<year>2012</year>) <article-title>Stoloniferous octocorals (<tp:taxon-name><tp:taxon-name-part taxon-name-part-type="class">Anthozoa</tp:taxon-name-part></tp:taxon-name>, <tp:taxon-name><tp:taxon-name-part taxon-name-part-type="subclass">Octocorallia</tp:taxon-name-part></tp:taxon-name>) from South Africa, with descriptions of a new family of <tp:taxon-name><tp:taxon-name-part taxon-name-part-type="order">Alcyonacea</tp:taxon-name-part></tp:taxon-name>, a new genus of <tp:taxon-name><tp:taxon-name-part taxon-name-part-type="family">Clavulariidae</tp:taxon-name-part></tp:taxon-name>, and a new species of <italic><tp:taxon-name><tp:taxon-name-part taxon-name-part-type="genus">Cornularia</tp:taxon-name-part></tp:taxon-name></italic> (<tp:taxon-name><tp:taxon-name-part taxon-name-part-type="family">Cornulariidae</tp:taxon-name-part></tp:taxon-name>).</article-title><source>Invertebrate Systematics</source><volume>26</volume>: <fpage>331</fpage>–<lpage>356</lpage>. <ext-link xlink:type="simple" ext-link-type="doi" xlink:href="10.1071/IS12035">http://dx.doi.org/10.1071/IS12035</ext-link></mixed-citation></ref></ref-list></tp:taxon-treatment>
