# Supplementary material for: Stolonifera from shallow waters in the north-western Pacific: a description of a new genus and two new species within the Arulidae (Anthozoa, Octocorallia)
Source: Zookeys. 2018 Oct 15;(790):1–19. doi: 10.3897/zookeys.790.28875 (PMC6198026; doi:10.3897/zookeys.790.28875)
Supplement: XML Treatment for Hana [file zookeys.790.28875-treatment2.xml]

<!DOCTYPE tp:taxon-treatment
  PUBLIC "-//TaxonX//DTD Taxonomic Treatment Publishing DTD v0 20100105//EN" "tax-treatment-NSO.dtd">
<tp:taxon-treatment xmlns:tp="http://www.plazi.org/taxpub"><tp:treatment-meta><kwd-group><label>Taxon classification</label><kwd><named-content xmlns:xlink="http://www.w3.org/1999/xlink" content-type="kingdom">Animalia</named-content></kwd><kwd><named-content xmlns:xlink="http://www.w3.org/1999/xlink" content-type="order">Alcyonacea</named-content></kwd><kwd><named-content xmlns:xlink="http://www.w3.org/1999/xlink" content-type="family">Arulidae</named-content></kwd></kwd-group><mixed-citation publication-type="journal"><person-group><name><surname>Lau</surname><given-names>Yee Wah</given-names></name><name><surname>Stokvis</surname><given-names>Frank Robert</given-names></name><name><surname>van Ofwegen</surname><given-names>Leendert Pieter</given-names></name><name><surname>Reimer</surname><given-names>James Davis</given-names></name></person-group><article-title><tp:taxon-name><tp:taxon-name-part taxon-name-part-type="suborder">Stolonifera</tp:taxon-name-part></tp:taxon-name> from shallow waters in the north-western Pacific: a description of a new genus and two new species within the <tp:taxon-name><tp:taxon-name-part taxon-name-part-type="family">Arulidae</tp:taxon-name-part></tp:taxon-name> (<tp:taxon-name><tp:taxon-name-part taxon-name-part-type="class">Anthozoa</tp:taxon-name-part></tp:taxon-name>, <tp:taxon-name><tp:taxon-name-part taxon-name-part-type="subclass">Octocorallia</tp:taxon-name-part></tp:taxon-name>)</article-title><source>Zookeys</source><day>15</day><month>10</month><year>2018</year><volume>2018</volume><issue>790</issue><fpage>1</fpage><lpage>19</lpage><pub-id pub-id-type="doi">10.3897/zookeys.790.28875</pub-id></mixed-citation></tp:treatment-meta><tp:nomenclature><label>Genus</label><tp:taxon-name>
                  <tp:taxon-name-part taxon-name-part-type="genus" reg="Hana">Hana</tp:taxon-name-part>
                  <object-id xmlns:xlink="http://www.w3.org/1999/xlink" content-type="zoobank" xlink:type="simple">http://zoobank.org/E1625D14-C9E7-4106-8B5E-1518D6C9F81B</object-id>
                </tp:taxon-name><tp:taxon-status xmlns:xlink="http://www.w3.org/1999/xlink" xlink:type="simple">gen. n.</tp:taxon-status></tp:nomenclature><tp:treatment-sec sec-type="type species" id="SECID0EC1AE"><title>Type species.</title><p><italic><tp:taxon-name><tp:taxon-name-part taxon-name-part-type="genus" reg="Hana">Hana</tp:taxon-name-part><tp:taxon-name-part taxon-name-part-type="species" reg="hanagasa">hanagasa</tp:taxon-name-part></tp:taxon-name></italic>, sp. n., by original designation.</p></tp:treatment-sec><tp:treatment-sec sec-type="diagnosis" id="SECID0ET1AE"><title>Diagnosis.</title><p>Colony with polyps connected through flat and thin ribbon-like stolons. Anthocodiae (retractile portion of polyp) retract into cylindrical to clavate calyces. Tentacles are fused proximally, forming a broad, circular oral membrane. The oral membrane has eight deep furrows, which run from the intertentacular margin to the mouth of the polyp, giving it a plump appearance. Sclerites of anthocodia are rods. Sclerites of calyx are 6-radiates and table-radiates. The main difference between <italic><tp:taxon-name><tp:taxon-name-part taxon-name-part-type="genus" reg="Hana">Hana</tp:taxon-name-part></tp:taxon-name></italic> and <italic><tp:taxon-name><tp:taxon-name-part taxon-name-part-type="genus" reg="Arula">Arula</tp:taxon-name-part></tp:taxon-name></italic> is in sclerites found in the type species <italic><tp:taxon-name><tp:taxon-name-part taxon-name-part-type="genus" reg="Hana">Hana</tp:taxon-name-part><tp:taxon-name-part taxon-name-part-type="species" reg="hanagasa">hanagasa</tp:taxon-name-part></tp:taxon-name></italic> sp. n. and <italic><tp:taxon-name><tp:taxon-name-part taxon-name-part-type="genus" reg="Arula">Arula</tp:taxon-name-part><tp:taxon-name-part taxon-name-part-type="species" reg="petunia">petunia</tp:taxon-name-part></tp:taxon-name></italic> in the stolon. Sclerites of the stolon are fused sheets that form a flattened network of table-radiates in <italic><tp:taxon-name><tp:taxon-name-part taxon-name-part-type="genus" reg="Hana">H.</tp:taxon-name-part><tp:taxon-name-part taxon-name-part-type="species" reg="hanagasa">hanagasa</tp:taxon-name-part></tp:taxon-name></italic>, while in <italic><tp:taxon-name><tp:taxon-name-part taxon-name-part-type="genus" reg="Arula">A.</tp:taxon-name-part><tp:taxon-name-part taxon-name-part-type="species" reg="petunia">petunia</tp:taxon-name-part></tp:taxon-name></italic> they are similar to the separate table-radiates found in the calyx. Additionally, there is a difference in sizes of the table-radiates, being longer in <italic><tp:taxon-name><tp:taxon-name-part taxon-name-part-type="genus" reg="Hana">H.</tp:taxon-name-part><tp:taxon-name-part taxon-name-part-type="species" reg="hanagasa">hanagasa</tp:taxon-name-part></tp:taxon-name></italic> than in <italic><tp:taxon-name><tp:taxon-name-part taxon-name-part-type="genus" reg="Arula">A.</tp:taxon-name-part><tp:taxon-name-part taxon-name-part-type="species" reg="petunia">petunia</tp:taxon-name-part></tp:taxon-name></italic>. Sclerites colourless. Zooxanthellate.</p></tp:treatment-sec><tp:treatment-sec sec-type="etymology" id="SECID0EJ4AE"><title>Etymology.</title><p>From the Japanese language ‘hana’ (花), meaning flower; denoting the shape of the polyps, which resemble flowers. Gender: feminine.</p></tp:treatment-sec></tp:taxon-treatment>
