# Supplementary material for: Stolonifera from shallow waters in the north-western Pacific: a description of a new genus and two new species within the Arulidae (Anthozoa, Octocorallia)
Source: Zookeys. 2018 Oct 15;(790):1–19. doi: 10.3897/zookeys.790.28875 (PMC6198026; doi:10.3897/zookeys.790.28875)
Supplement: XML Treatment for Hana hanagasa [file zookeys.790.28875-treatment3.xml]

<!DOCTYPE tp:taxon-treatment
  PUBLIC "-//TaxonX//DTD Taxonomic Treatment Publishing DTD v0 20100105//EN" "tax-treatment-NSO.dtd">
<tp:taxon-treatment xmlns:tp="http://www.plazi.org/taxpub"><tp:treatment-meta><kwd-group><label>Taxon classification</label><kwd><named-content xmlns:xlink="http://www.w3.org/1999/xlink" content-type="kingdom">Animalia</named-content></kwd><kwd><named-content xmlns:xlink="http://www.w3.org/1999/xlink" content-type="order">Alcyonacea</named-content></kwd><kwd><named-content xmlns:xlink="http://www.w3.org/1999/xlink" content-type="family">Arulidae</named-content></kwd></kwd-group><mixed-citation publication-type="journal"><person-group><name><surname>Lau</surname><given-names>Yee Wah</given-names></name><name><surname>Stokvis</surname><given-names>Frank Robert</given-names></name><name><surname>van Ofwegen</surname><given-names>Leendert Pieter</given-names></name><name><surname>Reimer</surname><given-names>James Davis</given-names></name></person-group><article-title><tp:taxon-name><tp:taxon-name-part taxon-name-part-type="suborder">Stolonifera</tp:taxon-name-part></tp:taxon-name> from shallow waters in the north-western Pacific: a description of a new genus and two new species within the <tp:taxon-name><tp:taxon-name-part taxon-name-part-type="family">Arulidae</tp:taxon-name-part></tp:taxon-name> (<tp:taxon-name><tp:taxon-name-part taxon-name-part-type="class">Anthozoa</tp:taxon-name-part></tp:taxon-name>, <tp:taxon-name><tp:taxon-name-part taxon-name-part-type="subclass">Octocorallia</tp:taxon-name-part></tp:taxon-name>)</article-title><source>Zookeys</source><day>15</day><month>10</month><year>2018</year><volume>2018</volume><issue>790</issue><fpage>1</fpage><lpage>19</lpage><pub-id pub-id-type="doi">10.3897/zookeys.790.28875</pub-id></mixed-citation></tp:treatment-meta><tp:nomenclature><tp:taxon-name>
                  <tp:taxon-name-part taxon-name-part-type="genus" reg="Hana">Hana</tp:taxon-name-part>
                  <tp:taxon-name-part taxon-name-part-type="species" reg="hanagasa">hanagasa</tp:taxon-name-part>
                  <object-id xmlns:xlink="http://www.w3.org/1999/xlink" content-type="zoobank" xlink:type="simple">http://zoobank.org/698530D5-AD0B-4406-BB66-49547647E629</object-id>
                </tp:taxon-name><tp:taxon-status xmlns:xlink="http://www.w3.org/1999/xlink" xlink:type="simple">sp. n.</tp:taxon-status><xref ref-type="fig" rid="F2">Figures 2a</xref><xref ref-type="fig" rid="F3">, 3</xref></tp:nomenclature><tp:treatment-sec sec-type="material" id="SECID0E55AE"><title>Material examined.</title><p>All specimens are from Okinawa Island, Okinawa, Japan. Holotype: OKA170711-15, Canyon, Cape Hedo (<named-content xmlns:xlink="http://www.w3.org/1999/xlink" content-type="dwc:verbatimCoordinates" xlink:type="simple"><named-content content-type="geo-json" specific-use="{&#34;type&#34;:&#34;Point&#34;,&#34;coordinates&#34;:[128.266583,26.872100]}" id="NCID0EH6AE" xlink:type="simple">26°52.326'N, 128°15.995'E</named-content></named-content>), 17 m depth, coll. YW Lau, 11 July 2017 (<ext-link xmlns:xlink="http://www.w3.org/1999/xlink" ext-link-type="gen" xlink:href="MH845555" xlink:type="simple">MH845555</ext-link>; <ext-link xmlns:xlink="http://www.w3.org/1999/xlink" ext-link-type="gen" xlink:href="MH845545" xlink:type="simple">MH845545</ext-link>). Paratype 1: OKA170629-01, Iheya, Iheya Island (<named-content xmlns:xlink="http://www.w3.org/1999/xlink" content-type="dwc:verbatimCoordinates" xlink:type="simple"><named-content content-type="geo-json" specific-use="{&#34;type&#34;:&#34;Point&#34;,&#34;coordinates&#34;:[128.030467,27.095167]}" id="NCID0EP6AE" xlink:type="simple">27°5.710'N, 128° 1.828'E</named-content></named-content>), coll. R Janssen, 29 June 2017 (<ext-link xmlns:xlink="http://www.w3.org/1999/xlink" ext-link-type="gen" xlink:href="MH845559" xlink:type="simple">MH845559</ext-link>; <ext-link xmlns:xlink="http://www.w3.org/1999/xlink" ext-link-type="gen" xlink:href="MH844382" xlink:type="simple">MH844382</ext-link>). Paratype 2: OKA170711-06, Hedo Dome, Cape Hedo (<named-content xmlns:xlink="http://www.w3.org/1999/xlink" content-type="dwc:verbatimCoordinates" xlink:type="simple"><named-content content-type="geo-json" specific-use="{&#34;type&#34;:&#34;Point&#34;,&#34;coordinates&#34;:[128.250450,26.852083]}" id="NCID0EX6AE" xlink:type="simple">26°51.125'N, 128°15.027'E</named-content></named-content>), 6 m depth, coll. YW Lau, 11 July 2017 (<ext-link xmlns:xlink="http://www.w3.org/1999/xlink" ext-link-type="gen" xlink:href="MH845552" xlink:type="simple">MH845552</ext-link>). Paratype 3: OKA170711-07, Hedo Dome, Cape Hedo (<named-content xmlns:xlink="http://www.w3.org/1999/xlink" content-type="dwc:verbatimCoordinates" xlink:type="simple"><named-content content-type="geo-json" specific-use="{&#34;type&#34;:&#34;Point&#34;,&#34;coordinates&#34;:[128.250450,26.852083]}" id="NCID0EAAAG" xlink:type="simple">26°51.125'N, 128°15.027'E</named-content></named-content>), 6 m depth, coll. YW Lau, 11 July 2017. Paratype 4: OKA170711-08, Hedo Dome, Cape Hedo (<named-content xmlns:xlink="http://www.w3.org/1999/xlink" content-type="dwc:verbatimCoordinates" xlink:type="simple"><named-content content-type="geo-json" specific-use="{&#34;type&#34;:&#34;Point&#34;,&#34;coordinates&#34;:[128.250450,26.852083]}" id="NCID0EIAAG" xlink:type="simple">26°51.125'N, 128°15.027'E</named-content></named-content>), 10 m depth, coll. YW Lau, 11 July 2017 (<ext-link xmlns:xlink="http://www.w3.org/1999/xlink" ext-link-type="gen" xlink:href="MH845553" xlink:type="simple">MH845553</ext-link>). Paratype 5: OKA170711-10, Hedo Dome, Cape Hedo (<named-content xmlns:xlink="http://www.w3.org/1999/xlink" content-type="dwc:verbatimCoordinates" xlink:type="simple"><named-content content-type="geo-json" specific-use="{&#34;type&#34;:&#34;Point&#34;,&#34;coordinates&#34;:[128.250450,26.852083]}" id="NCID0EQAAG" xlink:type="simple">26°51.125'N, 128°15.027'E</named-content></named-content>), 11 m depth, coll. YW Lau, 11 July 2017 (<ext-link xmlns:xlink="http://www.w3.org/1999/xlink" ext-link-type="gen" xlink:href="MH845554" xlink:type="simple">MH845554</ext-link>; <ext-link xmlns:xlink="http://www.w3.org/1999/xlink" ext-link-type="gen" xlink:href="MH845544" xlink:type="simple">MH845544</ext-link>). Paratype 6: OKA170711-16, Hedo Dome, Cape Hedo (<named-content xmlns:xlink="http://www.w3.org/1999/xlink" content-type="dwc:verbatimCoordinates" xlink:type="simple"><named-content content-type="geo-json" specific-use="{&#34;type&#34;:&#34;Point&#34;,&#34;coordinates&#34;:[128.250450,26.852083]}" id="NCID0EYAAG" xlink:type="simple">26°51.125'N, 128°15.027'E</named-content></named-content>), 7 m depth, coll. FR Stokvis, 11 July 2017. Paratype 7: OKA170711-17, Canyon, Cape Hedo (<named-content xmlns:xlink="http://www.w3.org/1999/xlink" content-type="dwc:verbatimCoordinates" xlink:type="simple"><named-content content-type="geo-json" specific-use="{&#34;type&#34;:&#34;Point&#34;,&#34;coordinates&#34;:[128.266583,26.872100]}" id="NCID0EABAG" xlink:type="simple">26°52.326'N, 128°15.995'E</named-content></named-content>), 16 m depth, coll. FR Stokvis, 11 July 2017 (<ext-link xmlns:xlink="http://www.w3.org/1999/xlink" ext-link-type="gen" xlink:href="MH845546" xlink:type="simple">MH845546</ext-link>). Paratype 8: OKA170711-20, Hedo Dome, Cape Hedo (<named-content xmlns:xlink="http://www.w3.org/1999/xlink" content-type="dwc:verbatimCoordinates" xlink:type="simple"><named-content content-type="geo-json" specific-use="{&#34;type&#34;:&#34;Point&#34;,&#34;coordinates&#34;:[128.250450,26.852083]}" id="NCID0EIBAG" xlink:type="simple">26°51.125'N, 128°15.027'E</named-content></named-content>), coll. JD Reimer, 11 July 2017 (<ext-link xmlns:xlink="http://www.w3.org/1999/xlink" ext-link-type="gen" xlink:href="MH845556" xlink:type="simple">MH845556</ext-link>; <ext-link xmlns:xlink="http://www.w3.org/1999/xlink" ext-link-type="gen" xlink:href="MH845547" xlink:type="simple">MH845547</ext-link>; <ext-link xmlns:xlink="http://www.w3.org/1999/xlink" ext-link-type="gen" xlink:href="MH844383" xlink:type="simple">MH844383</ext-link>). Paratype 9: OKA170818-11, Canyon, Cape Hedo (<named-content xmlns:xlink="http://www.w3.org/1999/xlink" content-type="dwc:verbatimCoordinates" xlink:type="simple"><named-content content-type="geo-json" specific-use="{&#34;type&#34;:&#34;Point&#34;,&#34;coordinates&#34;:[128.266583,26.872100]}" id="NCID0EQBAG" xlink:type="simple">26°52.326'N, 128°15.995'E</named-content></named-content>), collected by JD Reimer, 18 August 2017 (<ext-link xmlns:xlink="http://www.w3.org/1999/xlink" ext-link-type="gen" xlink:href="MH845558" xlink:type="simple">MH845558</ext-link>). Paratype 10: OKA170818-03, Futagami-iwa, Cape Hedo (<named-content xmlns:xlink="http://www.w3.org/1999/xlink" content-type="dwc:verbatimCoordinates" xlink:type="simple"><named-content content-type="geo-json" specific-use="{&#34;type&#34;:&#34;Point&#34;,&#34;coordinates&#34;:[128.247450,26.869617]}" id="NCID0EYBAG" xlink:type="simple">26°52.177'N, 128°14.847'E</named-content></named-content>), 22 m depth, coll. YW Lau, 18 August 2017 (<ext-link xmlns:xlink="http://www.w3.org/1999/xlink" ext-link-type="gen" xlink:href="MH845557" xlink:type="simple">MH845557</ext-link>; <ext-link xmlns:xlink="http://www.w3.org/1999/xlink" ext-link-type="gen" xlink:href="MH844384" xlink:type="simple">MH844384</ext-link>). Paratype 11: OKA170818-05, Futagami-iwa, Cape Hedo (<named-content xmlns:xlink="http://www.w3.org/1999/xlink" content-type="dwc:verbatimCoordinates" xlink:type="simple"><named-content content-type="geo-json" specific-use="{&#34;type&#34;:&#34;Point&#34;,&#34;coordinates&#34;:[128.247450,26.869617]}" id="NCID0EACAG" xlink:type="simple">26°52.177'N, 128°14.847'E</named-content></named-content>), 11 m depth, coll. JD Reimer, 18 August 2017.</p></tp:treatment-sec><tp:treatment-sec sec-type="description" id="SECID0EFCAG"><title>Description.</title><p>The colony consists of numerous small polyps (~50) growing on hard coral rock. Polyps are spaced apart irregularly (0.3–2.5 mm), connected by stolons that are 0.5 mm in diameter and flat thin ribbon-like in cross-section. Polyps have anthocodia fully retracted into calyces of 2.5–3 mm tall and up to 1.0 mm diameter at the widest point; calyces are slightly club-shaped or barrel shaped, wider near the distal end than at the proximal point of attachment to the stolon.</p><p>The oral disk expands into a broad circular membrane by fusion of the proximal regions of the adjacent tentacles. The margin of the oral membrane has eight broad lobes, with eight deep furrows, which run from the intertentacular margin to the mouth of the polyp, giving a plump appearance (Figure <xref ref-type="fig" rid="F2">2a</xref>). The distal two-thirds of the tentacles extend from fused margins of the oral membrane. Tentacles are long and thin, with 10 pairs of widely spaced pinnules, which are arranged in a single row on either side of the rachis.</p><fig id="F2" position="float" orientation="portrait"><label>Figure 2.</label><caption><p>In situ photographs of examined <italic><tp:taxon-name><tp:taxon-name-part taxon-name-part-type="genus" reg="Hana">Hana</tp:taxon-name-part></tp:taxon-name></italic> specimens from Okinawa, <bold>a</bold><italic><tp:taxon-name><tp:taxon-name-part taxon-name-part-type="genus" reg="Hana">Hana</tp:taxon-name-part><tp:taxon-name-part taxon-name-part-type="species" reg="hanagasa">hanagasa</tp:taxon-name-part></tp:taxon-name></italic>, holotype, OKA170711-15 and <bold>b</bold><italic><tp:taxon-name><tp:taxon-name-part taxon-name-part-type="genus" reg="Hana">Hana</tp:taxon-name-part><tp:taxon-name-part taxon-name-part-type="species" reg="hanagasa">hanagasa</tp:taxon-name-part></tp:taxon-name></italic>, paratype, OKA170711-06; Palau <bold>c</bold><italic><tp:taxon-name><tp:taxon-name-part taxon-name-part-type="genus" reg="Hana">Hana</tp:taxon-name-part><tp:taxon-name-part taxon-name-part-type="species" reg="hanataba">hanataba</tp:taxon-name-part></tp:taxon-name></italic> holotype, ROR171225-01 and <bold>d</bold><italic><tp:taxon-name><tp:taxon-name-part taxon-name-part-type="genus" reg="Hana">Hana</tp:taxon-name-part><tp:taxon-name-part taxon-name-part-type="species" reg="hanataba">hanataba</tp:taxon-name-part></tp:taxon-name></italic>, paratype, ROR171226-03; Dongsha <bold>e</bold><italic><tp:taxon-name><tp:taxon-name-part taxon-name-part-type="genus" reg="Hana">Hana</tp:taxon-name-part><tp:taxon-name-part taxon-name-part-type="species" reg="hanataba">hanataba</tp:taxon-name-part></tp:taxon-name></italic>, paratype, DSX180320-1-01 and <bold>f</bold><italic><tp:taxon-name><tp:taxon-name-part taxon-name-part-type="genus" reg="Hana">Hana</tp:taxon-name-part><tp:taxon-name-part taxon-name-part-type="species" reg="hanataba">hanataba</tp:taxon-name-part></tp:taxon-name></italic>, paratype, DSX180324-3-15 <bold>g</bold> specimen BKI180320-2-10, an arulid photographed in Tunku Abdul Rahman Park, Sabah, Malaysia <bold>h</bold><italic><tp:taxon-name><tp:taxon-name-part taxon-name-part-type="genus" reg="Hana">Hana</tp:taxon-name-part><tp:taxon-name-part taxon-name-part-type="species" reg="hanagasa">hanagasa</tp:taxon-name-part></tp:taxon-name></italic>, holotype, OKA170711-15, colony preserved in ethanol. Scale bar: 1 mm.</p></caption><graphic xmlns:xlink="http://www.w3.org/1999/xlink" xlink:href="zookeys-790-001-g002.jpg" position="float" orientation="portrait" xlink:type="simple" id="oo_234860.jpg"/></fig><p>Anthocodial sclerites are small rods with simple tubercles around margins 0.10–0.18 mm long (Figure <xref ref-type="fig" rid="F3">3a</xref>). Calyx containing small 6-radiates 0.05–0.06 mm long (Figure <xref ref-type="fig" rid="F3">3b</xref>) and table-radiates ranging 0.03–0.17 mm, giving the largest table-radiates a spindle- and sometimes club-like appearance (Figure <xref ref-type="fig" rid="F3">3c</xref>). Stolons with fused table-radiates form a flat network (Figure <xref ref-type="fig" rid="F3">3d</xref>).</p><fig id="F3" position="float" orientation="portrait"><label>Figure 3.</label><caption><p><italic><tp:taxon-name><tp:taxon-name-part taxon-name-part-type="genus" reg="Hana">Hana</tp:taxon-name-part><tp:taxon-name-part taxon-name-part-type="species" reg="hanagasa">hanagasa</tp:taxon-name-part></tp:taxon-name></italic>, holotype, OKA170711-15: <bold>a</bold> anthocodial rods <bold>b</bold> 6-radiates of calyx <bold>c</bold> table-radiates of calyx <bold>d</bold> pieces of fused table-radiates of stolon.</p></caption><graphic xmlns:xlink="http://www.w3.org/1999/xlink" xlink:href="zookeys-790-001-g003.jpg" position="float" orientation="portrait" xlink:type="simple" id="oo_234861.jpg"/></fig><p>The oral disk is white and the tentacles are brown in life (Figure <xref ref-type="fig" rid="F2">2a</xref>), yellowish-white in ethanol (Figure <xref ref-type="fig" rid="F2">2h</xref>). Zooxanthellate.</p></tp:treatment-sec><tp:treatment-sec sec-type="Morphological variation" id="SECID0E4HAG"><title>Morphological variation.</title><p>Paratypes are colonies consisting of 50–100 polyps, growing on hard substrates and sponges. Colonies show variations in number of pinnules, having 8–10 pairs lining either side of the rachis.</p></tp:treatment-sec><tp:treatment-sec sec-type="distribution" id="SECID0ECIAG"><title>Distribution.</title><p>Northwest coast of Okinawa Island and southeast coast of Iheya Island in the East China Sea.</p></tp:treatment-sec><tp:treatment-sec sec-type="remarks" id="SECID0EHIAG"><title>Remarks.</title><p><italic><tp:taxon-name><tp:taxon-name-part taxon-name-part-type="genus" reg="Arula">Arula</tp:taxon-name-part></tp:taxon-name></italic> and <italic><tp:taxon-name><tp:taxon-name-part taxon-name-part-type="genus" reg="Hana">Hana</tp:taxon-name-part></tp:taxon-name></italic> are the only two genera within the family <tp:taxon-name><tp:taxon-name-part taxon-name-part-type="family">Arulidae</tp:taxon-name-part></tp:taxon-name>. <italic><tp:taxon-name><tp:taxon-name-part taxon-name-part-type="genus" reg="Arula">Arula</tp:taxon-name-part><tp:taxon-name-part taxon-name-part-type="species" reg="petunia">petunia</tp:taxon-name-part></tp:taxon-name></italic> and <italic><tp:taxon-name><tp:taxon-name-part taxon-name-part-type="genus" reg="Hana">H.</tp:taxon-name-part><tp:taxon-name-part taxon-name-part-type="species" reg="hanagasa">hanagasa</tp:taxon-name-part></tp:taxon-name></italic> have very similar polyp morphologies with only a clear difference in polyp colour. Oral disk and tentacles of <italic><tp:taxon-name><tp:taxon-name-part taxon-name-part-type="genus" reg="Arula">A.</tp:taxon-name-part><tp:taxon-name-part taxon-name-part-type="species" reg="petunia">petunia</tp:taxon-name-part></tp:taxon-name></italic> are blue in life and <!--PageBreak--><!--PageBreak--><!--PageBreak-->white and brown in <italic><tp:taxon-name><tp:taxon-name-part taxon-name-part-type="genus" reg="Hana">H.</tp:taxon-name-part><tp:taxon-name-part taxon-name-part-type="species" reg="hanagasa">hanagasa</tp:taxon-name-part></tp:taxon-name></italic>, respectively. This would suggest assignment to the same genus, however, the combination of differences in genetic data and sclerite morphology indicate that they should be separate from each other at the generic level. The possibility that there are similar species or previous descriptions and reports on arulid species has previously been discussed (<xref ref-type="bibr" rid="B22">McFadden and Ofwegen 2012</xref>) and so far, no reports have been made on possible congeners.</p></tp:treatment-sec><tp:treatment-sec sec-type="etymology" id="SECID0EQKAG"><title>Etymology.</title><p>From the Japanese language ‘<tp:taxon-name><tp:taxon-name-part taxon-name-part-type="genus" reg="Hana"/><tp:taxon-name-part taxon-name-part-type="species" reg="hanagasa">hanagasa</tp:taxon-name-part></tp:taxon-name>’ (花笠), the traditional Okinawan ceremonial dance headpiece worn by female performers; denoting the shape of the polyps, which resembles the flower headpiece.</p></tp:treatment-sec><ref-list><ref id="B22"><mixed-citation xmlns:xlink="http://www.w3.org/1999/xlink" xlink:type="simple"><person-group><name name-style="western"><surname>McFadden</surname><given-names>CS</given-names></name><name name-style="western"><surname>van Ofwegen</surname><given-names>LP</given-names></name></person-group> (<year>2012</year>) <article-title>Stoloniferous octocorals (<tp:taxon-name><tp:taxon-name-part taxon-name-part-type="class">Anthozoa</tp:taxon-name-part></tp:taxon-name>, <tp:taxon-name><tp:taxon-name-part taxon-name-part-type="subclass">Octocorallia</tp:taxon-name-part></tp:taxon-name>) from South Africa, with descriptions of a new family of <tp:taxon-name><tp:taxon-name-part taxon-name-part-type="order">Alcyonacea</tp:taxon-name-part></tp:taxon-name>, a new genus of <tp:taxon-name><tp:taxon-name-part taxon-name-part-type="family">Clavulariidae</tp:taxon-name-part></tp:taxon-name>, and a new species of <italic><tp:taxon-name><tp:taxon-name-part taxon-name-part-type="genus">Cornularia</tp:taxon-name-part></tp:taxon-name></italic> (<tp:taxon-name><tp:taxon-name-part taxon-name-part-type="family">Cornulariidae</tp:taxon-name-part></tp:taxon-name>).</article-title><source>Invertebrate Systematics</source><volume>26</volume>: <fpage>331</fpage>–<lpage>356</lpage>. <ext-link xlink:type="simple" ext-link-type="doi" xlink:href="10.1071/IS12035">http://dx.doi.org/10.1071/IS12035</ext-link></mixed-citation></ref></ref-list></tp:taxon-treatment>
