# Supplementary material for: Stolonifera from shallow waters in the north-western Pacific: a description of a new genus and two new species within the Arulidae (Anthozoa, Octocorallia)
Source: Zookeys. 2018 Oct 15;(790):1–19. doi: 10.3897/zookeys.790.28875 (PMC6198026; doi:10.3897/zookeys.790.28875)
Supplement: XML Treatment for Hana hanataba [file zookeys.790.28875-treatment4.xml]

<!DOCTYPE tp:taxon-treatment
  PUBLIC "-//TaxonX//DTD Taxonomic Treatment Publishing DTD v0 20100105//EN" "tax-treatment-NSO.dtd">
<tp:taxon-treatment xmlns:tp="http://www.plazi.org/taxpub"><tp:treatment-meta><kwd-group><label>Taxon classification</label><kwd><named-content xmlns:xlink="http://www.w3.org/1999/xlink" content-type="kingdom">Animalia</named-content></kwd><kwd><named-content xmlns:xlink="http://www.w3.org/1999/xlink" content-type="order">Alcyonacea</named-content></kwd><kwd><named-content xmlns:xlink="http://www.w3.org/1999/xlink" content-type="family">Arulidae</named-content></kwd></kwd-group><mixed-citation publication-type="journal"><person-group><name><surname>Lau</surname><given-names>Yee Wah</given-names></name><name><surname>Stokvis</surname><given-names>Frank Robert</given-names></name><name><surname>van Ofwegen</surname><given-names>Leendert Pieter</given-names></name><name><surname>Reimer</surname><given-names>James Davis</given-names></name></person-group><article-title><tp:taxon-name><tp:taxon-name-part taxon-name-part-type="suborder">Stolonifera</tp:taxon-name-part></tp:taxon-name> from shallow waters in the north-western Pacific: a description of a new genus and two new species within the <tp:taxon-name><tp:taxon-name-part taxon-name-part-type="family">Arulidae</tp:taxon-name-part></tp:taxon-name> (<tp:taxon-name><tp:taxon-name-part taxon-name-part-type="class">Anthozoa</tp:taxon-name-part></tp:taxon-name>, <tp:taxon-name><tp:taxon-name-part taxon-name-part-type="subclass">Octocorallia</tp:taxon-name-part></tp:taxon-name>)</article-title><source>Zookeys</source><day>15</day><month>10</month><year>2018</year><volume>2018</volume><issue>790</issue><fpage>1</fpage><lpage>19</lpage><pub-id pub-id-type="doi">10.3897/zookeys.790.28875</pub-id></mixed-citation></tp:treatment-meta><tp:nomenclature><tp:taxon-name>
                  <tp:taxon-name-part taxon-name-part-type="genus" reg="Hana">Hana</tp:taxon-name-part>
                  <tp:taxon-name-part taxon-name-part-type="species" reg="hanataba">hanataba</tp:taxon-name-part>
                  <object-id xmlns:xlink="http://www.w3.org/1999/xlink" content-type="zoobank" xlink:type="simple">http://zoobank.org/578DEA2C-046E-498C-B0FE-0777A213209D</object-id>
                </tp:taxon-name><tp:taxon-status xmlns:xlink="http://www.w3.org/1999/xlink" xlink:type="simple">sp. n.</tp:taxon-status><xref ref-type="fig" rid="F2">Figures 2c</xref><xref ref-type="fig" rid="F4">, 4</xref><!--PageBreak--></tp:nomenclature><tp:treatment-sec sec-type="material" id="SECID0EQMAG"><title>Material examined.</title><p>Holotype: ROR171225-01, Blue Corner, Ngemelis Island, Palau (<named-content xmlns:xlink="http://www.w3.org/1999/xlink" content-type="dwc:verbatimCoordinates" xlink:type="simple"><named-content content-type="geo-json" specific-use="{&#34;type&#34;:&#34;Point&#34;,&#34;coordinates&#34;:[134.220000,7.140000]}" id="NCID0EZMAG" xlink:type="simple">7°8.400'N, 134°13.200'E</named-content></named-content>), 23 m depth, coll. YW Lau, 25 July 2017 (<ext-link xmlns:xlink="http://www.w3.org/1999/xlink" ext-link-type="gen" xlink:href="MH845550" xlink:type="simple">MH845550</ext-link>; <ext-link xmlns:xlink="http://www.w3.org/1999/xlink" ext-link-type="gen" xlink:href="MH844386" xlink:type="simple">MH844386</ext-link>). Paratype 1: ROR171226-03, Peleliu PICRC monitoring site, Peleliu, Palau (<named-content xmlns:xlink="http://www.w3.org/1999/xlink" content-type="dwc:verbatimCoordinates" xlink:type="simple"><named-content content-type="geo-json" specific-use="{&#34;type&#34;:&#34;Point&#34;,&#34;coordinates&#34;:[134.217667,7.006667]}" id="NCID0EBNAG" xlink:type="simple">7°0.400'N, 134°13.060'E</named-content></named-content>), 28 m depth, coll. GY Soong, 26 December 2017 (<ext-link xmlns:xlink="http://www.w3.org/1999/xlink" ext-link-type="gen" xlink:href="MH845551" xlink:type="simple">MH845551</ext-link>; <ext-link xmlns:xlink="http://www.w3.org/1999/xlink" ext-link-type="gen" xlink:href="MH845543" xlink:type="simple">MH845543</ext-link>; <ext-link xmlns:xlink="http://www.w3.org/1999/xlink" ext-link-type="gen" xlink:href="MH844387" xlink:type="simple">MH844387</ext-link>). Paratype 2: DXS180420-1-01, North spur &amp; grooves, Dongsha Atoll, Taiwan (<named-content xmlns:xlink="http://www.w3.org/1999/xlink" content-type="dwc:verbatimCoordinates" xlink:type="simple"><named-content content-type="geo-json" specific-use="{&#34;type&#34;:&#34;Point&#34;,&#34;coordinates&#34;:[116.767617,20.771517]}" id="NCID0EJNAG" xlink:type="simple">20°46.291'N, 116°46.057'E</named-content></named-content>), 7 m depth, coll. YW Lau, 20 April 2018 (<ext-link xmlns:xlink="http://www.w3.org/1999/xlink" ext-link-type="gen" xlink:href="MH845548" xlink:type="simple">MH845548</ext-link>). Paratype 3: DSX180424-3-15, North, Dongsha Atoll, Taiwan (<named-content xmlns:xlink="http://www.w3.org/1999/xlink" content-type="dwc:verbatimCoordinates" xlink:type="simple"><named-content content-type="geo-json" specific-use="{&#34;type&#34;:&#34;Point&#34;,&#34;coordinates&#34;:[116.834833,20.777950]}" id="NCID0ERNAG" xlink:type="simple">20°46.677'N, 116°50.090'E</named-content></named-content>), 8 m depth, coll. JD Reimer, 24 April 2018 (<ext-link xmlns:xlink="http://www.w3.org/1999/xlink" ext-link-type="gen" xlink:href="MH845549" xlink:type="simple">MH845549</ext-link>; <ext-link xmlns:xlink="http://www.w3.org/1999/xlink" ext-link-type="gen" xlink:href="MH845542" xlink:type="simple">MH845542</ext-link>; <ext-link xmlns:xlink="http://www.w3.org/1999/xlink" ext-link-type="gen" xlink:href="MH844385" xlink:type="simple">MH844385</ext-link>).</p></tp:treatment-sec><tp:treatment-sec sec-type="description" id="SECID0EWNAG"><title>Description.</title><p>The colony consists of small polyps (~30) growing on rock. Polyps are spaced apart irregularly (0.5–2.5 mm), connected by stolons that are 0.5 mm in diameter and flat thin ribbon-like in cross-section. Polyps have anthocodia retracted into calyces of 2.5–3.0 mm tall and up to 1.0 mm diameter at the widest point; calyces are slightly club-shaped or barrel shaped, wider near the distal end than at the proximal point of attachment to the stolon.</p><p>The oral disk expands into a broad circular membrane by fusion of the proximal regions of the adjacent tentacles (Figure <xref ref-type="fig" rid="F2">2c</xref>). The margin of the oral membrane has eight broad lobes, with eight deep furrows, which run from the intertentacular margin to the mouth of the polyp, giving a plump appearance. The distal two-thirds of the tentacles extend from fused margins of the oral membrane. Tentacles are long and thin, with eight pairs of widely spaced pinnules, which are arranged in a single row on either side of the rachis.</p><p>Anthocodial sclerites are rods with sparse simple tubercles around margins 0.07–0.24 mm long and rods ornamented with clustered tubercles on one end, giving it a club-shaped appearance, size 0.10–0.18 mm (Figure <xref ref-type="fig" rid="F4">4a</xref>). Calyx containing small capstans 0.02–0.05 mm long (Figure <xref ref-type="fig" rid="F4">4b</xref>) and table-radiates ranging 0.03–0.09 mm (Figure <xref ref-type="fig" rid="F4">4d</xref>). Sclerites of stolon are fused table-radiates forming a flat network (Figure <xref ref-type="fig" rid="F4">4c</xref>).</p><fig id="F4" position="float" orientation="portrait"><label>Figure 4.</label><caption><p><italic><tp:taxon-name><tp:taxon-name-part taxon-name-part-type="genus" reg="Hana">Hana</tp:taxon-name-part><tp:taxon-name-part taxon-name-part-type="species" reg="hanataba">hanataba</tp:taxon-name-part></tp:taxon-name></italic>, holotype, ROR171225-01: <bold>a</bold> anthocodial rods <bold>b</bold> capstans of calyx <bold>c</bold> pieces of fused table-radiates of stolon <bold>d</bold> table-radiates of calyx.</p></caption><graphic xmlns:xlink="http://www.w3.org/1999/xlink" xlink:href="zookeys-790-001-g004.jpg" position="float" orientation="portrait" xlink:type="simple" id="oo_234862.jpg"/></fig><!--PageBreak--><!--PageBreak--><p>The oral disk and tentacles are white in life with brown in the proximal part of tentacle (Figure <xref ref-type="fig" rid="F2">2c</xref>), yellowish-white in ethanol. Zooxanthellate.</p></tp:treatment-sec><tp:treatment-sec sec-type="Morphological variation" id="SECID0E2PAG"><title>Morphological variation.</title><p>Paratypes consist of colonies with 30–100 polyps, growing on hard substrates. Colonies show variations in the tentacles, sometimes having ten pairs of pinnules.</p></tp:treatment-sec><tp:treatment-sec sec-type="distribution" id="SECID0EAQAG"><title>Distribution.</title><p>The south-east of Palau in the Philippine Sea and the north to north-east reef of Dongsha Atoll, Taiwan in the South China Sea.</p></tp:treatment-sec><tp:treatment-sec sec-type="remarks" id="SECID0EFQAG"><title>Remarks.</title><p><italic><tp:taxon-name><tp:taxon-name-part taxon-name-part-type="genus" reg="Hana">Hana</tp:taxon-name-part><tp:taxon-name-part taxon-name-part-type="species" reg="hanagasa">hanagasa</tp:taxon-name-part></tp:taxon-name></italic> and <italic><tp:taxon-name><tp:taxon-name-part taxon-name-part-type="genus" reg="Hana">Hana</tp:taxon-name-part><tp:taxon-name-part taxon-name-part-type="species" reg="hanataba">hanataba</tp:taxon-name-part></tp:taxon-name></italic> have very similar polyp morphology, with minor colour differences, which could be due to differing abundances of zooxanthellae. Genetic data and sclerite morphology indicate that <italic><tp:taxon-name><tp:taxon-name-part taxon-name-part-type="genus" reg="Hana">H.</tp:taxon-name-part><tp:taxon-name-part taxon-name-part-type="species" reg="hanagasa">hanagasa</tp:taxon-name-part></tp:taxon-name></italic> and <italic><tp:taxon-name><tp:taxon-name-part taxon-name-part-type="genus" reg="Hana">H.</tp:taxon-name-part><tp:taxon-name-part taxon-name-part-type="species" reg="hanataba">hanataba</tp:taxon-name-part></tp:taxon-name></italic> should be separated from each other at the species level. Sclerites found in <italic><tp:taxon-name><tp:taxon-name-part taxon-name-part-type="genus" reg="Hana">H.</tp:taxon-name-part><tp:taxon-name-part taxon-name-part-type="species" reg="hanataba">hanataba</tp:taxon-name-part></tp:taxon-name></italic> are different from those in <italic><tp:taxon-name><tp:taxon-name-part taxon-name-part-type="genus" reg="Hana">H.</tp:taxon-name-part><tp:taxon-name-part taxon-name-part-type="species" reg="hanagasa">hanagasa</tp:taxon-name-part></tp:taxon-name></italic> in the presence of ornamented rods, which are lacking in <italic><tp:taxon-name><tp:taxon-name-part taxon-name-part-type="genus" reg="Hana">H.</tp:taxon-name-part><tp:taxon-name-part taxon-name-part-type="species" reg="hanagasa">hanagasa</tp:taxon-name-part></tp:taxon-name></italic>. It is noteworthy that both <italic><tp:taxon-name><tp:taxon-name-part taxon-name-part-type="genus" reg="Hana">H.</tp:taxon-name-part><tp:taxon-name-part taxon-name-part-type="species" reg="hanagasa">hanagasa</tp:taxon-name-part></tp:taxon-name></italic> and <italic><tp:taxon-name><tp:taxon-name-part taxon-name-part-type="genus" reg="Hana">H.</tp:taxon-name-part><tp:taxon-name-part taxon-name-part-type="species" reg="hanataba">hanataba</tp:taxon-name-part></tp:taxon-name></italic> were found in environments with the presence of a comparatively strong current.</p></tp:treatment-sec><tp:treatment-sec sec-type="etymology" id="SECID0EOTAG"><title>Etymology.</title><p>From the Japanese language ‘<tp:taxon-name><tp:taxon-name-part taxon-name-part-type="genus" reg="Hana"/><tp:taxon-name-part taxon-name-part-type="species" reg="hanataba">hanataba</tp:taxon-name-part></tp:taxon-name>’ (花束), meaning bouquet; denoting the multitude of polyps resembling arranged flowers.</p></tp:treatment-sec><tp:treatment-sec><!--Section generated to contain objects referenced in tp:taxon-treatment.--><fig id="F2" position="float" orientation="portrait"><label>Figure 2.</label><caption><p>In situ photographs of examined <italic><tp:taxon-name><tp:taxon-name-part taxon-name-part-type="genus" reg="Hana">Hana</tp:taxon-name-part></tp:taxon-name></italic> specimens from Okinawa, <bold>a</bold><italic><tp:taxon-name><tp:taxon-name-part taxon-name-part-type="genus" reg="Hana">Hana</tp:taxon-name-part><tp:taxon-name-part taxon-name-part-type="species" reg="hanagasa">hanagasa</tp:taxon-name-part></tp:taxon-name></italic>, holotype, OKA170711-15 and <bold>b</bold><italic><tp:taxon-name><tp:taxon-name-part taxon-name-part-type="genus" reg="Hana">Hana</tp:taxon-name-part><tp:taxon-name-part taxon-name-part-type="species" reg="hanagasa">hanagasa</tp:taxon-name-part></tp:taxon-name></italic>, paratype, OKA170711-06; Palau <bold>c</bold><italic><tp:taxon-name><tp:taxon-name-part taxon-name-part-type="genus" reg="Hana">Hana</tp:taxon-name-part><tp:taxon-name-part taxon-name-part-type="species" reg="hanataba">hanataba</tp:taxon-name-part></tp:taxon-name></italic> holotype, ROR171225-01 and <bold>d</bold><italic><tp:taxon-name><tp:taxon-name-part taxon-name-part-type="genus" reg="Hana">Hana</tp:taxon-name-part><tp:taxon-name-part taxon-name-part-type="species" reg="hanataba">hanataba</tp:taxon-name-part></tp:taxon-name></italic>, paratype, ROR171226-03; Dongsha <bold>e</bold><italic><tp:taxon-name><tp:taxon-name-part taxon-name-part-type="genus" reg="Hana">Hana</tp:taxon-name-part><tp:taxon-name-part taxon-name-part-type="species" reg="hanataba">hanataba</tp:taxon-name-part></tp:taxon-name></italic>, paratype, DSX180320-1-01 and <bold>f</bold><italic><tp:taxon-name><tp:taxon-name-part taxon-name-part-type="genus" reg="Hana">Hana</tp:taxon-name-part><tp:taxon-name-part taxon-name-part-type="species" reg="hanataba">hanataba</tp:taxon-name-part></tp:taxon-name></italic>, paratype, DSX180324-3-15 <bold>g</bold> specimen BKI180320-2-10, an arulid photographed in Tunku Abdul Rahman Park, Sabah, Malaysia <bold>h</bold><italic><tp:taxon-name><tp:taxon-name-part taxon-name-part-type="genus" reg="Hana">Hana</tp:taxon-name-part><tp:taxon-name-part taxon-name-part-type="species" reg="hanagasa">hanagasa</tp:taxon-name-part></tp:taxon-name></italic>, holotype, OKA170711-15, colony preserved in ethanol. Scale bar: 1 mm.</p></caption><graphic xmlns:xlink="http://www.w3.org/1999/xlink" xlink:href="zookeys-790-001-g002.jpg" position="float" orientation="portrait" xlink:type="simple" id="oo_234860.jpg"/></fig></tp:treatment-sec></tp:taxon-treatment>
